# Supplementary material for: Intelligent reflecting surface backscatter-enabled physical layer security enhancement via deep reinforcement learning
Source: PeerJ Comput Sci. 2025 Jun 9;11:e2902. doi: 10.7717/peerj-cs.2902 (PMC12192987; doi:10.7717/peerj-cs.2902)
Supplement: Supplemental Information 1 [file peerj-cs-11-2902-s001.py]

import numpy as np
import torch
import torch.nn as nn
import torch.optim as optim
from collections import deque
import random
import matplotlib.pyplot as plt

# System Parameters
M = 4  # Number of antennas at the base station
E = 60  # Number of elements at the RIS
L = 5  # Number of legitimate users
K = 3  # Number of eavesdroppers
Nk = 3  # Number of antennas at the k-th eavesdropper
P = 10**(-3/10)  # Transmit power
lambda_gain = 10**(10/10)  # Power gain
noise_variance = 10**(-6)  # Noise variance
rho = 2  # Path loss exponent
d0 = 1  # Reference distance
PL0 = 10**(-20/10)  # Path loss at the reference distance
d_R = 25  # Distance from the RIS to the base station
d_B = 30  # Distance from the base station to Bob
d_RB = 20  # Distance from the RIS to Bob
d_RE = 20  # Distance from the RIS to Eve

# Function to calculate path loss
def path_loss(d):
    return PL0 * (d / d0)**(-rho)

# Actor Network
class Actor(nn.Module):
    def __init__(self, input_size, output_size, hidden_size=512):
        super(Actor, self).__init__()
        self.network = nn.Sequential(
            nn.Linear(input_size, hidden_size),
            nn.ReLU(),
            nn.Linear(hidden_size, hidden_size // 2),
            nn.ReLU(),
            nn.Linear(hidden_size // 2, output_size),
            nn.Tanh()
        )

    def forward(self, x):
        return self.network(x)

# Critic Network
class Critic(nn.Module):
    def __init__(self, input_size, hidden_size=256):
        super(Critic, self).__init__()
        self.network = nn.Sequential(
            nn.Linear(input_size, hidden_size),
            nn.ReLU(),
            nn.Linear(hidden_size, hidden_size // 2),
            nn.ReLU(),
            nn.Linear(hidden_size // 2, 1)
        )

    def forward(self, x):
        return self.network(x)

# Replay Buffer
class ReplayBuffer:
    def __init__(self, capacity=10000):
        self.buffer = deque(maxlen=capacity)

    def add(self, transition):
        self.buffer.append(transition)

    def sample(self, batch_size):
        return random.sample(self.buffer, batch_size)

def simulate_environment(action, K):
    global w, s
    action = np.reshape(action, (E, 1))

    # Channel matrices and vectors
    F = np.random.rayleigh(scale=np.sqrt(2 / np.pi), size=(M, E)) * np.sqrt(path_loss(d_R))
    hl = np.random.rayleigh(scale=np.sqrt(2 / np.pi), size=(L, M)) * np.sqrt(path_loss(d_B))
    Hk = np.random.rayleigh(scale=np.sqrt(2 / np.pi), size=(Nk, M)) * np.sqrt(path_loss(d_RE))
    gl = np.random.rayleigh(scale=np.sqrt(2 / np.pi), size=(E, 1)) * np.sqrt(path_loss(d_RB))
    Gk = np.random.rayleigh(scale=np.sqrt(2 / np.pi), size=(Nk, E)) * np.sqrt(path_loss(d_RE))

    Psi = np.diag(action.flatten())  # RIS phase shifts
    w = np.ones((M, 1)) / np.sqrt(M)  # Normalized transmit beamforming vector
    s = 1  # Simplified single information symbol

    # Direct path power for Bob
    direct_path_bob = np.abs(hl @ w * s)**2

    # Compute the effective channel from the base station to Bob through the RIS
    Fw = F.T @ w  # Base station to RIS channel impact
    PsiFw = Psi @ Fw  # RIS phase shift application
    backscatter_path_bob = np.abs(gl.T @ PsiFw * s)**2  # Incorporating the channel from the RIS to Bob

    # Total received power at Bob (combining direct and backscatter paths)
    yl_power = backscatter_path_bob + direct_path_bob

    # Compute the effective channel from the base station to the eavesdroppers through the RIS
    effective_channel_eves = Gk @ PsiFw  # RIS to eavesdroppers channel impact

    # Calculate the backscatter path power for the eavesdroppers
    backscatter_path_eves = np.abs(effective_channel_eves * s)**2

    # SNRs
    snr_bob = np.mean(yl_power) / noise_variance
    snr_eves = np.mean(backscatter_path_eves, axis=1) / noise_variance

    # SNR difference (assuming maximizing Bob's SNR while minimizing the maximum SNR at Eves)
    snr_diff = snr_bob - np.max(snr_eves)

    # Reward function based on SNR difference, penalizing high SNR at Eve
    reward = (np.clip(np.log(1 + np.abs(snr_diff)), 0, 1) * 10 + 10 - np.clip(np.max(snr_eves), 0, 20) * 0.5) / 100

    next_state = np.random.rand(E + M)  # Randomly generated next state for simplicity
    done = False  # Assuming a continuing task

    return next_state, reward, done

# Initialize Networks
state_dim = E + M
action_dim = E
actor = Actor(state_dim, action_dim)
critic = Critic(state_dim + action_dim)
actor_target = Actor(state_dim, action_dim)
critic_target = Critic(state_dim + action_dim)
actor_target.load_state_dict(actor.state_dict())
critic_target.load_state_dict(critic.state_dict())
actor_optimizer = optim.Adam(actor.parameters(), lr=1e-3)  # Adjusted learning rate
critic_optimizer = optim.Adam(critic.parameters(), lr=1e-3)  # Adjusted learning rate

# DDPG Training
replay_buffer = ReplayBuffer()
num_episodes = 1500
batch_size = 64
gamma = 0.95
tau = 0.005
initial_exploration_noise = 0.5
exploration_decay = 0.999
exploration_noise = initial_exploration_noise

episode_rewards = []

for episode in range(num_episodes):
    state = np.random.rand(state_dim)
    episode_reward = 0

    for t in range(300):
        state_tensor = torch.FloatTensor(state).unsqueeze(0)
        action = actor(state_tensor).detach().numpy()
        action += np.random.normal(0, exploration_noise, size=action_dim)

        next_state, reward, done = simulate_environment(action, K)
        replay_buffer.add((state, action, reward, next_state, done))

        if len(replay_buffer.buffer) > batch_size:
            transitions = replay_buffer.sample(batch_size)
            batch_state, batch_action, batch_reward, batch_next_state, _ = zip(*transitions)

            batch_state = torch.FloatTensor(np.array(batch_state))
            batch_action = torch.FloatTensor(np.array(batch_action))
            
            batch_reward = torch.FloatTensor(np.array(batch_reward)).unsqueeze(1)
            batch_next_state = torch.FloatTensor(np.array(batch_next_state))

            with torch.no_grad():
                target_actions = actor_target(batch_next_state)
                target_Q = critic_target(torch.cat([batch_next_state, target_actions], dim=1))
                target_Q = batch_reward + (gamma * target_Q)

            current_Q = critic(torch.cat([batch_state, batch_action.squeeze(1)], dim=1))
            critic_loss = nn.MSELoss()(current_Q, target_Q)
            critic_optimizer.zero_grad()
            critic_loss.backward()
            critic_optimizer.step()

            actor_loss = -critic(torch.cat([batch_state, actor(batch_state)], dim=1)).mean()
            actor_optimizer.zero_grad()
            actor_loss.backward()
            actor_optimizer.step()

            for target_param, param in zip(actor_target.parameters(), actor.parameters()):
                target_param.data.copy_(tau * param.data + (1 - tau) * target_param.data)

            for target_param, param in zip(critic_target.parameters(), critic.parameters()):
                target_param.data.copy_(tau * param.data + (1 - tau) * target_param.data)

        state = next_state
        episode_reward += reward

        if done:
            break

    exploration_noise *= exploration_decay
    episode_rewards.append(episode_reward)
    print(f"Episode {episode + 1}: Total Reward = {episode_reward}")

plt.plot(episode_rewards)
plt.title('Episode Rewards Over Time')
plt.xlabel('Episode')
plt.ylabel('Total Reward')
plt.show()
